# Supplementary material for: Melatonin as an Alleviator in Decabromodiphenyl Ether-Induced Aberrant Hippocampal Neurogenesis and Synaptogenesis: The Role of Wnt7a
Source: Biomolecules. 2025 Jul 27;15(8):1087. doi: 10.3390/biom15081087 (PMC12383937; doi:10.3390/biom15081087)
Supplement: Supplementary file 1 [file biomolecules-15-01087-s001.zip]

Archive with 1 entries (1 files):
- biomolecules-3715713-supplementary.pdf
